# Supplementary material for: A Fragment-Based Electrophile-First Approach to Target Histidine with Aryl-Fluorosulfates: Application to hMcl‑1
Source: J Med Chem. 2025 Nov 12;68(22):24305–15. doi: 10.1021/acs.jmedchem.5c02199 (PMC12670387; doi:10.1021/acs.jmedchem.5c02199)
Supplement: Supplementary file 1 [file jm5c02199_si_001.csv]

Compound	SMILES	Ic50 (uM) (DELFIA - 24h pre-incubation)
165D9	O=S(OC1=CC(NC(C2CCC3=C2C=C(Cl)C=C3)=O)=CN=C1)(F)=O	2.5
